# Supplementary material for: Synchronous Improvement of Mechanical and Damping Properties of Structural Damping Composites with Polyetherimide Non-Woven Fabric Interlayers Loaded with Polydopamine and Carbon Nanotubes
Source: Polymers (Basel). 2023 Jul 21;15(14):3117. doi: 10.3390/polym15143117 (PMC10385600; doi:10.3390/polym15143117)
Supplement: Supplementary file 1 [file polymers-15-03117-s001.zip]

Archive with 1 entries (1 files):
- polymers-2367782-supplementary.pdf
